# Supplementary material for: Covalently reactive microparticles imbibe blood to form fortified clots for rapid hemostasis and prevention of rebleeding
Source: Nat Commun. 2025 Apr 18;16:3705. doi: 10.1038/s41467-025-58204-8 (PMC12008190; doi:10.1038/s41467-025-58204-8)
Supplement: Supplementary file 10 — Source Data [file 41467_2025_58204_MOESM10_ESM.xlsx]

## Sheet: Figure 1
	Fig. 1f	The effects of pre-crosslinking density on the imbibition rate
	Pre-crosslinking density (%)	Imbibition rate (g-1 g-1)			( two-tailed Student t-test)	Imbibition ratio (g-1 g-1)			( two-tailed Student t-test)
	0	0.77	0.98	1.02	0 vs 13.5, p = 0.000006
	9.8	3.02	3.56	2.87	9.8 vs 13.5, p = 0.000036	19.97	18.76	19.36	9.8 vs 13.5, p = 0.0003
	13.5	9.96	10.39	10.98		15.25	15.33	15.44
	16.5	11.18	10.67	11.22	16.5 vs 13.5, p = 0.1677	10.59	12.14	11.36	16.5 vs 13.5, p = 0.0009
	Fig. 1g	The effects of microparticle size on the imbibition rate
	Microparticle size (um)	Imbibition rate (g-1 g-1)			( two-tailed Student t-test)	Imbibition ratio (g-1 g-1)			( two-tailed Student t-test)
	180-325	6.13	6.9	7.67	180-325 vs 75-120, p = 0.0020	16.55	16.33	16.74	180-325 vs 75-120, p = 0.0121
	120-180	8.96	9.76	9.01	120-180 vs 75-120, p = 0.0224	16.12	16.04	16.78	120-180 vs 75-120, p = 0.0464
	75-120	10.83	10.4	10.11		14.92	15.32	15.78
	38-75	11.02	10.34	10.11	38-75 vs 75-120, p = 0.9059	13.6	13.87	14.23	38-75 vs 75-120, p = 0.0095

## Sheet: Figure 2
Fig. 2b	Time sweeps of clots with/without xHA (without the presence of OPA groups) or oHA (with OPA groups) microparticle.										Fig. 2c	Gelation time and G' (assessed with rheological tests) for blood clots with or without microparticles
Natural blood clot			xHA@Blood			oHA@Blood						Gelation time (s)
Time (s)	G' (Pa)	G'' (Pa)	Time (s)	G' (Pa)	G'' (Pa)	Time (s)	G' (Pa)	G'' (Pa)			Natural blood clots	105	116.3	130
2.50241	21.6915	0.13814	2.51622	55.4209	601.7	2.511	11450	1940			xHA	18.48	13.289	15.9883
6.49454	22.4809	0.16069	6.51028	185.718	367.877	6.503	11830	1180			oHA5.08	2	2.3	2
10.4887	8.41157	2.47021	10.5024	270.641	402.84	10.5	11850	1151			oHA2.55	9.13618	4.82349	5.08719
14.4808	9.24727	0.67373	14.4966	502.238	385.347	14.49	11880	1139			oHA0.62	10.1744	10.436	5.5004
18.475	11.1973	0.45738	18.4887	488.239	376.14	18.48	11890	1126			EtoHA5.08	12.1304	12.4584	8.92854
22.4692	7.77195	0.38702	22.4829	493.855	381.138	22.48	11900	1121
26.4612	0.72467	0.23951	26.477	524.847	391.471	26.47	11900	1117				G' (Pa)
30.4554	0.20064	0.38678	30.4691	558.394	396.666	30.46	11900	1113			Natural blood clots	157.9	165.3	212.2
34.4475	1.33585	0.574	34.4633	576.386	403.79	34.46	11900	1111			xHA	4027	4290	3307
38.4417	0.15037	1.04689	38.4554	596.471	405.712	38.45	11910	1110			oHA5.08	26160	25720	19500
42.4358	0.21597	0.87476	42.4495	615.719	410.099	42.44	11910	1105			oHA2.55	8612	9263	8951
46.4279	0.06562	0.78019	46.4437	639.078	415.219	46.44	11910	1103			oHA0.62	4952	7845	9936
50.4221	0.00527	1.09079	50.4359	658.301	426.411	50.43	11920	1099			EtoHA5.08	3051	3294	4378
54.5003	0.14175	1.70031	54.43	673.812	437.412	54.42	11920	1097
58.4084	0.32818	0.87844	58.4221	688.068	446.825	58.42	11930	1095
62.4025	0.13904	0.93161	62.4162	697.344	457.83	62.41	11940	1093			Fig. 2f	Average fluorescence intensity of ROI (R1 and R2)
66.3946	0.3945	1.13875	66.4104	701.781	461.33	66.4	11950	1091				Fluorescence intensity					( two-tailed Student t-test)
70.3888	0.29531	0.80253	70.4025	712.353	471.592	70.4	11950	1088			xHA@Plasma, R1	59.271	57.642	47.79	61.273	48.02	xHA@Plasma, R1 vs xHA@Plasma, R2, p = 0.0649
74.3809	0.31627	1.06154	74.3966	721.354	478.22	74.39	11960	1085			xHA@Plasma, R2	53.194	47.499	45.722	45.752	47.791
78.375	0.42171	0.86042	78.3888	727.229	485.403	78.38	11970	1081			oHA@Plasma, R1	114.036	116.321	112.759	111.595	115.029	oHA@Plasma, R1 vs oHA@Plasma, R2, p = 0.0000004
82.3692	0.35993	1.03099	82.3829	740.029	493.333	82.38	11980	1079			oHA@Plasma, R2	82.993	74.117	71.017	72.933	80.92
86.3613	0.42677	1.03476	86.3771	744.665	496.581	86.37	11990	1076
90.3555	0.56798	1.25413	90.3692	724.616	499.934	90.36	12000	1073
94.3477	0.68485	1.15765	94.3633	723.647	502.386	94.36	12010	1070			Fig. 2g	Average Young's modulus of regions in an oHA@Plasma clot, assessed by AFM tapping
98.3417	0.86946	1.17363	98.3555	723.511	501.83	98.35	12020	1066				Elastic modulus (kPa)					( two-tailed Student t-test)
102.336	0.95792	1.07818	102.35	724.217	503.484	102.3	12040	1065			i	71.65	76.1	64.99	88.38	43.3	i vs ii, p = 0.000059
106.328	0.94385	1.0344	106.344	727.158	503.262	106.3	12050	1061			ii	10.73	10.99	12.78	6.8	13.84	ii vs iii, p = 0.0360
110.322	1.131	1.30554	110.336	726.755	505.92	110.3	12060	1060			iii	3.25	3.47	7.45	5.16	11.43	I vs iii, p = 0.000035
114.314	1.37418	1.36827	114.33	716.149	503.975	114.3	12070	1059
118.308	1.48022	1.40111	118.322	701.214	499.11	118.3	12080	1055
122.301	1.82253	1.43174	122.316	688.217	496.071	122.3	12090	1053			Fig. 2i	Fibrinolysis behaviors of clots
126.295	1.92402	1.47091	126.31	683.283	496.216	126.3	12100	1051
130.289	2.20013	1.38033	130.303	689.944	504.976	130.3	12120	1048			Time (h)	Natural plasma clot			xHA@Plasma			oHA@Plasma
134.281	2.41772	1.51559	134.297	707.519	512.821	134.3	12130	1047			0	0	0	0	0	0	0	0	0	0
138.275	2.66957	1.46417	138.289	716.975	516.097	138.3	12140	1044			0.5	0.97	0.73	0.89	0.11	0.1	0.21	0.07	0.13	0.04
142.269	2.81325	1.63054	142.283	717.33	516.184	142.3	12150	1041			2	1.14	0.81	1.01	0.35	0.39	0.48	0.21	0.27	0.15
146.261	3.10716	1.70083	146.277	725.995	519.508	146.3	12170	1039			4	1.14	0.89	1.02	0.35	0.33	0.52	0.21	0.3	0.11
150.256	3.22815	1.79503	150.269	737.702	526.37	150.3	12180	1037
154.248	3.68166	1.59658	154.263	740.773	529.379	154.3	12190	1037
158.242	4.26563	1.72234	158.256	751.754	533.337	158.3	12200	1034
162.234	4.44217	1.67886	162.25	758.612	535.493	162.2	12220	1033
166.228	4.65784	2.27268	166.244	770.535	541.924	166.2	12230	1029
170.222	5.18935	1.83571	170.236	780.613	550.412	170.2	12240	1027
174.214	5.80583	2.54146	174.23	791.817	558.317	174.2	12260	1027
178.209	5.97726	2.12999	178.222	800.479	565.93	178.2	12270	1025
182.201	5.72187	1.93725	182.216	811.764	571.28	182.2	12280	1023
186.195	6.86477	2.61505	186.211	827.897	579.5	186.2	12300	1023
190.195	7.58183	3.12618	190.203	848.841	591.429	190.2	12310	1021
194.181	8.75233	3.05162	194.197	862.06	597.87	194.2	12330	1020
198.175	9.65334	3.02842	198.189	872.486	606.218	198.2	12340	1020
202.167	10.3539	3.50067	202.183	884.937	613.764	202.2	12360	1018
206.162	12.3932	4.18154	206.177	897.117	618.237	206.2	12370	1020
210.156	13.7354	4.56494	210.169	915.245	627.599	210.2	12390	1020
214.148	14.488	5.04404	214.163	931.069	634.664	214.2	12410	1019
218.142	17.5402	5.15477	218.156	943.767	643.585	218.2	12420	1019
222.134	19.7152	5.82222	222.15	957.516	652.997	222.1	12440	1018
226.128	21.0118	6.17999	226.144	967.583	658.199	226.1	12460	1019
230.122	23.2462	6.45067	230.136	983.691	665.498	230.1	12470	1020
234.114	24.1018	6.99102	234.13	999.887	676.893	234.1	12490	1020
238.109	27.9953	6.96231	238.122	1007.86	685.002	238.1	12510	1020
242.101	31.0856	7.775	242.116	1015.92	693.731	242.1	12530	1020
246.095	33.8422	8.06349	246.109	1025.83	701.031	246.1	12550	1022
250.089	38.4306	8.26014	250.103	1033.01	706.526	250.1	12570	1021
254.081	44.5651	8.9146	254.097	1040.39	710.702	254.1	12590	1023
258.075	47.9369	8.98833	258.089	1046.99	714.576	258.1	12610	1026
262.067	51.9176	8.14294	262.083	1056.89	718.5	262.1	12630	1026
266.062	56.2171	9.41755	266.075	1061.52	721.008	266.1	12650	1029
270.056	62.1028	9.82889	270.069	1064.15	724.876	270.1	12670	1032
274.048	68.048	10.4056	274.064	1070.87	729.952	274.1	12690	1036
278.042	73.13	10.8581	278.056	1074.93	735.465	278.1	12720	1036
282.034	77.5125	11.8415	282.05	1089.34	740.21	282	12740	1039
286.028	81.9838	11.7079	286.044	1091.06	743.079	286	12760	1043
290.022	87.5429	12.8343	290.036	1094.08	748.402	290	12790	1046
294.015	92.8764	13.7299	294.03	1098.04	750.286	294	12810	1050
298.009	101.45	16.4446	298.022	1099.73	754.36	298	12840	1051
302.001	105.4	16.3894	302.017	1110.83	759.617	302	12860	1051
Fig. 2h	Time-dependent plots for G' and G'' versus strain rate for clots.
Natural blood clot			xHA@Blood			oHA@Blood
Time (s)	G' (Pa)	G'' (Pa)	Time (s)	G' (Pa)	G'' (Pa)	Time (s)	G' (Pa)	G'' (Pa)
0.139	111.2	482.1	0.09809	1679	266.4	0.09682	31710	1062
0.09871	126.5	12.98	0.1238	1668	275.2	0.1218	31740	1380
0.1206	92.98	23.11	0.1372	1677	282.8	0.1368	31670	1482
0.1423	75.06	31.11	0.1514	1671	309	0.1538	31650	1469
0.159	77.29	0.5942	0.1729	1651	333.3	0.1726	31620	1466
0.1791	82.14	2.124	0.1926	1661	350.6	0.1943	31650	1474
0.1993	76	7.991	0.1958	1661	371.4	0.2188	31760	1464
0.2252	59.52	39.54	0.2424	1652	389.9	0.2453	31820	1482
0.2554	52.38	6.403	0.2739	1612	405.5	0.2758	31870	1438
0.2876	55.84	19.36	0.3116	1571	425.9	0.3102	32020	1430
0.3237	47.54	13.45	0.3575	1557	430.7	0.3488	32170	1454
0.3624	55.08	23.32	0.4078	1498	453.3	0.3925	32300	1462
0.4106	46.67	31.64	0.45	1488	449	0.4412	32470	1514
0.4628	45.25	10.77	0.5056	1426	466.8	0.4558	32670	1578
0.5096	53.42	5.297	0.5579	1399	498.1	0.5579	32680	1613
0.5985	29.49	23.09	0.633	1354	495.7	0.6268	32590	1621
0.6789	24.55	33.29	0.7049	1314	508.8	0.6474	32490	1619
0.7253	54.18	22.01	0.7691	1279	526.7	0.7285	32570	1665
0.8396	35.42	55.45	0.8886	1221	530	0.8902	32670	1643
0.9601	37.24	37.7	0.9578	1163	552.2	1.001	32730	1651
1.044	42.8	34.88	1.106	1090	554.8	1.124	32610	1641
1.18	35.4	11.2	1.191	1048	567.5	1.264	32730	1674
1.304	49.11	15.25	1.364	959.7	570.6	1.425	32870	1692
1.464	50.66	1.213	1.529	890.1	573.2	1.597	32930	1709
1.661	51.42	16.58	1.67	817.6	581.1	1.655	33010	1737
1.848	51.13	7.707	1.822	753.1	578.7	2.019	33240	1788
2.114	41.09	24.75	2.111	660	554.6	2.27	33260	1781
2.349	34.17	1.1	2.425	573.5	530.6	2.548	33300	1799
2.734	15	23.28	2.684	506.1	521.5	2.872	33380	1836
2.961	36.02	29.97	3.09	437.2	488.8	3.226	33260	1820
3.362	34.98	17.99	3.527	375.1	457.1	3.616	33290	1849
3.813	21.19	14.42	3.794	343.7	442.1	4.077	33300	1871
4.242	31.88	16.04	3.979	317	433.5	4.587	33250	1905
4.744	26.84	30.61	4.795	258.6	384.7	5.144	33230	1941
5.357	24.17	13.38	5.482	218.4	354	5.779	33170	1967
6.006	20.2	4.187	6.181	183.5	326.8	6.003	33100	2024
6.732	27.74	24.57	6.899	157.1	303.9	6.765	33070	2093
7.631	20.33	15.79	7.657	145.6	274.7	8.197	33100	2151
8.557	20.83	13.2	7.294	158.7	288	9.201	32950	2221
9.589	23.27	11	8.346	133.7	261.7	10.35	32790	2296
10.88	1.621	60.24	10.1	83.14	234.8	11.69	32490	2424
12.37	4.222	15.97	11.75	72.29	208.6	13.11	32360	2510
13.64	25.2	4.593	13.52	59.9	188.8	14.65	32090	2619
15.33	25.12	3.522	15.08	52.53	174.4	16.47	31790	2750
18.04	4.055	17.79	17.46	44.2	156.5	18.53	31440	2918
19.37	16.85	6.301	20.02	36.28	142.3	20.87	31030	3138
21.77	19.97	4.15	23.14	38.67	125.7	23.52	30450	3432
25.13	3.17	54.29	25.68	28.74	116.8	26.55	29640	3807
27.4	45.4	70.22	29.43	26.54	104.1	27.05	29050	3965
31.16	29.2	25.04	31.96	29.54	99.17	33.93	27590	4702
36.29	4.906	15.1	37.5	24.02	90.03	38.8	26330	5263
39.35	11.43	55.04	42.13	23.4	83.32	44.47	24840	5906
44.27	33.82	23.03	46.94	22.22	76.52	42.12	25500	5789
52.45	8.903	42.03	48.28	25.87	73.36	58.62	21220	7121
62.48	4.514	48.84	57.75	21.18	65.38	65.45	19900	7301
62.39	24.8	127.3	63.11	17.85	61.68	72.1	18660	7360
69.98	22.02	27.64	70.3	17.9	57.15	79.34	17240	7367
78.99	30.5	38.69	77.26	19.38	52.2	87.23	15500	7312
91.52	6.819	22.9	87.72	16.92	49.07	94.82	13630	7066
99.32	34.35	26.25	97.9	17.01	44.39	103.9	11820	6771

## Sheet: Figure 3
Fig. 3b	Lap shear tests of natural blood clots, and blood clots formed based on with xHA and oHA microparticles, as well as the indicated commercially available hemostats after incubation for 5 min on fresh porcine skin
	Shear strength (kPa)				( two-tailed Student t-test)
Natural blood clots	3.4184	1.6598	2.722	1.372	natural blood clots vs oHA, p = 0.000038
Arista	1.096	2.053	1.706	1.342	Arista vs oHA, p = 0.000002
Surgicel	5.878	4.565	4.623	5.423	Surgicel vs oHA, p = 0.00032
Avitene	2.17	3.423	3.041	3.356	Avitene vs oHA, p = 0.000016
Celox	2.895	2.767	2.234	3.092	Celox vs oHA, p = 0.000005
Quikclot	3.794	4.589	3.203	3.345	Quikclot vs oHA, p = 0.000044
Gelfoam + T	2.19	2.236	1.793	2.341	Gelfoam + T vs oHA, p = 0.000002
xHA	1.8006	1.0217	0.8823	1.476	xHA vs oHA, p = 0.000002
EtoHA	2.099	2.358	1.879	1.509	EtoHA vs oHA, p = 0.000002
oHA	9.296	8.0713	8.8721	7.876
Fig. 3c	Burst pressure tests of natural blood clots, and blood clots formed based on with xHA and oHA microparticles, as well as the indicated commercially available hemostats after incubation for 5 min on fresh porcine skin
	Pressure (mmHg)				( two-tailed Student t-test)
Natural blood clots	81.0065	79.5064	105.008	90.0072	natural blood clots vs oHA, p = 0.000502
Arista	86.2569	100.508	39.7532	36.7529	Arista vs oHA, p = 0.000564
Surgicel	47.2538	88.5071	71.2557	37.503	Surgicel vs oHA, p = 0.00033
Avitene	16.5013	9.00072	54.7544	9.75078	Avitene vs oHA, p = 0.00012
Celox	43.5035	97.508	96	135	Celox vs oHA, p = 0.0015
Quikclot	35	56	43	76	Quikclot vs oHA, p = 0.000216
Gelfoam + T	190	115	167	135	Gelfoam + T vs oHA, p = 0.0093
xHA	61.5049	33.0026	45.0036	4.50036	xHA vs oHA, p = 0.000181
EtoHA	56	61	48	21	EtoHA vs oHA, p = 0.000185
oHA	250.52	210.017	273.022	332.277
Fig. 3d	Tolerant hydraulic pressure tests of natural blood clots, and blood clots formed based on with xHA and oHA microparticles, as well as the indicated commercially available hemostats after incubation for 5 min on fresh porcine skin
	Pressure (kPa)				( two-tailed Student t-test)
Natural blood clots	89.635	71.708	27.58	55.16	natural blood clots vs oHA, p = 0.0236
Arista	49.644	11.032	27.58	16.548	Arista vs oHA, p = 0.00116
Surgicel	17.927	5.516	16.548	37.233	Surgicel vs oHA, p = 0.00057
Avitene	16.548	44.128	27.58	16.548	Avitene vs oHA, p = 0.00082
Celox	44.128	22.064	27.58	38.612	Celox vs oHA, p = 0.0010
Quikclot	41.37	68.95	58.61	44.82	Quikclot vs oHA, p = 0.00482
Gelfoam + T	20.69	24.13	27.58	34.48	Gelfoam + T vs oHA, p = 0.00054
xHA	49.644	20.685	41.37	55.16	xHA vs oHA, p = 0.00255
EtoHA	27.58	34.48	48.27	82.74	EtoHA vs oHA, p = 0.00871
oHA	137.9	110.32	82.74	137.9

## Sheet: Figure 4
Fig. 4a	In vitro cell viability of mouse fibroblast (L929) cells assessed using a LIVE/DEAD assay after 24 h co-incubation with or without xHA/oHA microparticles (20 mg).
	Cell viability
Control	99.2434	99.903	99.4573	98.8205	99.4186
xHA	96.1052	99.366	99.8535	99.8629	100
oHA	98.5728	99.877	99.9331	99.6691	99.64
Fig. 4b	Hemolysis rates of xHA and oHA microparticles
	Hemolysis rate
xHA	0.5	0.53	0.64	0.53	0.44
oHA	0.24	0.21	0.27	0.31	0.21

## Sheet: Figure 5
Fig. 5c	Time to hemostasis in a rat liver injury model
	Time						( two-tailed Student t-test)
Control	120	180	150	300	300	300	control vs BICMs, p = 0.00013
Arista	75	45	45	60	15	30	Arista vs BICMs, p = 0.0122
Surgicel	15	15	30	30	90	45	Surgicel vs BICMs, p = 0.1189
Quikclot	60	30	45	150	45	60	Quikclot vs BICMs, p = 0.0235
Gelfoam + T	135	60	210	150	180	135	Gelfoam + T vs BICMs, p = 0.0001
BICMs	15	15	15	15	15	30
Fig. 5d	Blood loss in a rat liver injury model
	Weight						( two-tailed Student t-test)
Control	276	311	159	100	701	678	control vs BICMs, p = 0.0102
Arista	431	173	134	147	27	149	Arista vs BICMs, p = 0.0305
Surgicel	0	4	75	142	180	176	Surgicel vs BICMs, p = 0.1177
Quikclot	96	182	269	675	221	358	Quikclot vs BICMs, p = 0.0102
Gelfoam + T	396	180	367	652	675	434	Gelfoam + T vs BICMs, p = 0.0003
BICMs	57	23	39	81	0	10
Fig. 5e	Thickness of the fibrotic capsule 1 week after injury
	Thickness						( two-tailed Student t-test)
Arista	107.54	102.25	139.54	138.09	100.62	65.49	Arista vs BICMs, p = 0.9036
Surgicel	219.92	182.92	211.1	257.16	164.48	144.66	Surgicel vs BICMs, p = 0.00077
Quikclot	214.46	185.18	236.76	289.27	236.89	197.42	Quikclot vs BICMs, p = 0.000039
Gelfoam + T	137.43	99.61	84.3	128.71	102.75	114.03	Gelfoam + T vs BICMs, p = 0.9584
BICMs	87.07	109.83	139.54	102.14	109.97	114.86
Fig. 5g	Time to hemostasis in a porcine liver injury model
	Time
Surgicel	300	300	150	180					Surgicel vs BICMs, p = 0.000017
BICMs	30	30	30	30	30	30	30	30
Fig. 5h	Total blood loss in a porcine liver injury model
	Weight
Surgicel	9	8.5	5.9	7					Surgicel vs BICMs, p = 0.000000173
BICMs	0.9	0.3	1.5	1.5	1	1	0.6	1.2

## Sheet: Figure 6c
Fig. 6c	Incidence of rebleeding during fluid resuscitation.
	Incidence (%)					( two-tailed Student t-test)
Natural blood clots	30	50	42.8571	77.7778	55.5556	control vs BICMs, p = 0.000446
Arista	50	30	20	60	50	Arista vs BICMs, p = 0.0012
Surgicel	40	30	50	20	50	Surgicel vs BICMs, p = 0.00066
Quikclot	60	50	10	20	30	Quikclot vs BICMs, p = 0.01406
Gelfoam + T	20	44.4	40	20	37.5	Gelfoam + T vs BICMs, p = 0.0011
BICMs	0	0	0	10	10
Fig. 6d	Total blood loss during initial hemostasis and fluid resuscitation.
	Weight					( two-tailed Student t-test)
Natural blood clots	25.496	31.599	14.877	72.104	74.205	control vs BICMs, p = 0.01668
Arista	72.378	5.775	8.073	52.789	30.47	Arista vs BICMs, p = 0.06385
Surgicel	33.704	39.624	20.696	11.788	33.704	Surgicel vs BICMs, p = 0.00405
Quikclot	21.939	24.244	13.315	11.591	20.454	Quikclot vs BICMs, p = 0.00558
Gelfoam + T	8.059	27.395	27.33	9.344	25.537	Gelfoam + T vs BICMs, p = 0.02466
BICMs	4.434	1.124	3.436	6.303	13.995
Fig. 6e	Survival curves for rabbits during initial hemostasis and fluid resuscitation.
Time	Natural blood clots	Arista	Surgicel	Quikclot	Gelfoam + T	BICMs
0	100	100	100	100	100	100
5	100	100	100	100	100	100
10	100	100	100	100	100	100
15	100	100	100	100	100	100
20	100	100	100	100	100	100
25	100	60	100	80	100	100
30	100	60	80	80	100	100
35	80	60	80	80	100	100
40	80	60	60	60	80	100
45	40	60	60	60	80	100
50	40	60	60	60	80	100
( log-rank Mantel-Cox test)	natural blood clots vs BICMs, p = 0.0511	Arista vs BICMs, p = 0.1336	Surgicel vs BICMs, p = 0.1343	Quikclot vs BICMs, p = 0.1343	Gelfoam + T vs BICMs, p = 0.3173

## Sheet: Supplementary figure 2
Supplementary fig 2c	Conversion of compounds (1.0 equivalent) reacted with Fmoc-Lys-OH (4.0 equivalents) in PBS (pH = 7.4).
	4.0 equivalents
Time (min)	1			2			3			4			5			6
0	0	0	0	0	0	0	0	0	0	0	0	0	0	0	0	0	0	0
20	56.4782	53.3961	54.9427	32.6742	34.9394	37.2043	2.2091	3.9806	0.7631	1.09	0.76	0	0.2	0	0	0.57	0.88	0.9
40	84.8332	82.9211	83.8779	48.2229	50.1421	46.3031	9.8226	10	6	1.79	0.88	0.78	0	0	0.32	1.01	0.42	0.93
60	100	100	100	53.3718	50.4292	47.4866	16.2	14.5	10.5377	1.9	0.91	1.02	0.09	0.32	0.34	0.87	0.87	1.23
80	100	100	100	54.5415	54.6953	54.6184	20	22.167	21.1	2.01	0.49	1.78	0.1	0.28	0.23	1.28	0.98	1.43
120	100	100	100	60.1882	56.914	58.2211	26.0788	30.8021	28.8	1.98	1.02	1.54	0.34	0.28	0.56	1.82	1.22	1.22
200	100	100	100	61	59.1702	57.8889	34.4072	31.5824	36.7859	2.3	1.4	2.2	0.67	0.23	0.78	2.34	1.34	2.45
Supplementary fig 2d	Conversion of compounds (1.0 equivalent) reacted with Fmoc-Lys-OH ( 1.1 equivalents) in PBS (pH = 7.4).
	1.1 equivalents
Time (min)	1			2			3
0	0	0	0	0	0	0	0	0	0
20	30.4202	23.5911	27.111	10.23	13.1495	14.13	4.06	7.6646	4.78
40	45.4353	40.0866	43.001	14.14	19.4823	17.9	3.6	6.6	6.22
60	56.7879	52.5444	54.666	15.51	23.8963	19.51	2.8659	4.831	7.89
80	65.6272	62.469	65.201	19.354	26.3991	22.78	7.5609	11.94	9.19
120	77.0609	76.2692	77.145	21.5121	26.2561	23.69	8.6856	14.9848	10.45
200	90.1571	91.0131	93.113	24.2962	28.6332	25.89	8.9356	17.4031	14.78
Supplementary fig 2e	Stability evaluation of representative compounds through comparison of conversion (after 200 minutes) before and after storing at aqueous solution (PBS, pH = 7.4).
Time	1
0d	100	100	100
30d	100	100	100
	2
0h	61	59.1702	57.8889
3h	7.8699	9.8	8.9
	3
0h	34.4072	31.5824	36.7859
3h	7.2744	6.0648	6.97

## Sheet: Supplementary figure 5
Supplementary fig 5b	calibration curve of OPA-NH2 through HPLC spectra
concentration (μg/mL)	peak area
1000	11006200
500	5107347
200	1801849
100	834647
50	270205
Supplementary fig 5d	calibration curve of FITC-PEG-NH2
concentration (μg/mL)	absorbance
2	0.115
5	0.246
10	0.465
20	0.908
50	2.098

## Sheet: Supplementary figure 7
Supplementary fig 7c	The blood clotting time
	Time			( two-tailed Student t-test)
Natural blood clots	20	20	17	Natural blood clots vs oHA, p = 0.0000559
xHA	15	10	10	xHA vs oHA, p = 0.00306
oHA	1	1	1
Arista	15	15	15	Arista vs oHA, p < 0.00001
Surgicel	7	10	10	Surgicel vs oHA, p = 0.001223
Avitene	7	7	10	Avitene vs oHA, p = 0.002192
Celox	5	7	7	Celox vs oHA, p = 0.001323
Quikclot	10	15	15	Quikclot vs oHA, p = 0.001779
Gelfoam + T	0	1	0	Gelfoam + T vs oHA, p = 0.1161

## Sheet: Supplementary figure 10
Supplementary fig 10a	Fluorescence emission spectra of the combination with varying concentrations of BDDE.										Supplementary fig 10b	Carlibration curve of BDDE
Wavelength (nm)	8	4	2	1	0.5	0.25	(μg/mL)				concentration	fluorescence intensity
400	15306	12649	11009	9164	8592	8529					8	99702
402	17681	13690	11277	8894	8283	8134					4	58314
404	20967	15532	12365	9496	8615	8538					2	34543
406	25473	17919	13734	10196	9163	8830					1	20877
408	29857	20406	15213	10929	9589	9086					0.5	16483
410	34897	23155	16507	11839	10217	9515					0.25	13693
412	41688	26978	18523	12858	10921	10008
414	47976	30192	20310	13879	11664	10644
416	54739	34276	22418	14839	12375	11208					Supplementary fig 10c	Fluorescence emission spectra of xHA and oHA microparticles (100 mg) enzymatic products characterized by fluorospectrophotometry.
418	63762	38897	24842	16139	13273	11792
420	70752	42769	26629	17036	13872	12169						Wavelength (nm)	xHA	oHA
422	77843	46716	28438	18162	14516	12419						400	13350	13943
424	83038	49318	29953	18680	14859	12642						402	12849	13424
426	87607	51851	31356	19174	15302	12912						404	13319	13680
428	90401	53404	31892	19320	15334	12892						406	13809	14032
430	92000	54333	32363	19697	15557	12984						408	14393	14704
432	94000	55299	32858	20004	15535	12870						410	15105	15250
434	96000	55864	32853	20099	15655	12960						412	15691	15685
436	98000	56387	33137	20069	15819	13136						414	16325	16443
438	99100	57041	33594	20367	15712	13174						416	17228	17115
440	99280	57530	33921	20455	15900	13131						418	17973	17769
442	99371	57691	33906	20585	16042	13444						420	18826	18151
444	99176	57868	34127	20685	16227	13554						422	18901	18258
446	99694	58085	34201	20650	16365	13676						424	19272	18357
448	99702	58314	34543	20877	16483	13671						426	19323	18304
450	96597	57294	33594	20422	16218	13499						428	19244	18579
452	94964	55848	33289	20413	16319	13693						430	19255	18223
454	93041	54544	32283	20145	16073	13498						432	19157	18330
456	88718	52210	31456	19458	15626	13206						434	19044	18080
458	85152	50184	30153	18926	15354	12877						436	18924	18052
460	81277	48262	28995	18225	14931	12587						438	19140	18089
462	75332	44675	27372	17382	14087	12152						440	19203	18047
464	69824	41608	25331	16438	13424	11594						442	19197	18068
466	64368	38351	23766	15525	12914	10891						444	19207	18225
468	59148	35223	22182	14490	11902	10464						446	19463	18540
470	53599	32564	20235	13402	11394	9842						448	19639	18519
472	50602	30518	19318	13062	10876	9445						450	19362	18311
474	47005	28354	18144	12293	10511	9138						452	19160	18247
476	44406	27232	17349	11819	9942	8908						454	19088	18019
478	42000	25684	16406	11465	9855	8813						456	18586	17744
480	40242	24972	16158	11210	9665	8700						458	18206	17026
482	38446	23597	15578	11064	9369	8372						460	17955	16753
484	36827	22883	15046	10597	9248	8274						462	17117	16108
486	35166	21753	14479	10341	9074	8254						464	16433	15291
488	33051	20987	14094	10180	8878	8066						466	15226	14672
490	31212	19621	13405	9775	8625	7833						468	14668	14006
492	29447	18754	12799	9300	8228	7749						470	13912	13047
494	27297	17624	12183	8991	8138	7475						472	13527	12799
496	25809	16688	11619	8560	7858	7131						474	12992	12222
498	24320	15858	11115	8356	7684	7064						476	12722	12030
500	22708	14835	10761	8096	7376	6800						478	12589	12040
502	21682	14642	10144	7851	7126	6584						480	12395	11898
504	20621	13761	9822	7760	7119	6599						482	12550	11712
506	19566	13120	9490	7487	6782	6472						484	12176	11641
508	18397	12615	9310	7227	6807	6511						486	11971	11397
510	17490	12067	8805	7115	6670	6184						488	11834	11228
512	16760	11388	8548	6792	6356	6047						490	11593	11088
514	15798	10975	8309	6692	6183	5907						492	11292	10835
516	14724	10261	7806	6313	5965	5746						494	10878	10557
518	13554	9610	7357	6158	5652	5403						496	10841	10447
520	12806	9229	7077	5875	5536	5315						498	10563	10294
522	11921	8598	6789	5749	5412	5194						500	10265	10014
524	11330	8231	6398	5634	5252	5051						502	9985	9876
526	10573	7953	6336	5357	5114	5087						504	9930	9637
528	10383	7602	6176	5283	5081	4790						506	9747	9317
530	9623	7340	5896	5154	4896	4721						508	9685	9189
532	9423	6950	5791	4962	4867	4591						510	9539	9162
534	8644	6719	5580	4849	4696	4428						512	9230	8951
536	8223	6299	5328	4685	4591	4406						514	9157	8796
538	7705	6128	5042	4638	4387	4299						516	8688	8592
540	7388	5734	4920	4418	4128	4180						518	8531	8300
542	7027	5490	4717	4221	4017	3931						520	8190	8020
544	6474	5368	4537	4060	3868	3932						522	8116	7810
546	6431	5041	4337	3884	3727	3823						524	7938	7713
548	5902	4817	4113	3850	3612	3721						526	7603	7399
550	5681	4721	4110	3714	3638	3641						528	7555	7571
552	5486	4491	3918	3543	3531	3451						530	7413	7288
554	5110	4287	3850	3391	3447	3435						532	7256	7052
556	4973	4286	3713	3397	3292	3353						534	7041	6820
558	4745	4039	3575	3284	3264	3276						536	6713	6753
560	4454	3693	3384	3088	3225	3025						538	6647	6593
562	4197	3727	3321	3223	3058	3092						540	6473	6447
564	4055	3584	3298	3048	2993	2974						542	6339	6257
566	3768	3446	3010	2833	2815	2793						544	6083	5875
568	3634	3295	2876	2840	2739	2779						546	5791	5868
570	3431	3142	2737	2659	2679	2619						548	5665	5675
572	3226	2961	2673	2600	2658	2565						550	5551	5506
574	3054	2835	2640	2555	2529	2512						552	5371	5238
576	3148	2792	2602	2478	2405	2386						554	5359	5249
578	3022	2803	2505	2362	2431	2284						556	5115	5045
580	2905	2730	2455	2534	2299	2316						558	4969	5059
582	2719	2485	2309	2286	2266	2300						560	4962	4729
584	2664	2364	2282	2227	2075	2258						562	4758	4701
586	2485	2347	2168	2203	2112	2051						564	4562	4611
588	2383	2371	2054	2072	2004	2040						566	4450	4359
590	2322	2101	2037	1936	1984	2049						568	4240	4308
592	2111	2028	1950	1889	1856	1951						570	4149	4063
594	2119	2004	1872	1891	1939	1787						572	4014	4079
596	2051	1997	1945	1760	1817	1827						574	3863	4077
598	2014	1879	1745	1803	1795	1803						576	3894	3833
600	1854	1797	1623	1748	1793	1740						578	3787	3796
												580	3739	3650
												582	3502	3302
												584	3536	3493
												586	3229	3542
												588	3180	3144
												590	3170	3194
												592	2989	3019
												594	2760	2846
												596	2942	2990
												598	2679	2883
												600	2882	2689

[truncated: 7 more sheets: Supplementary figure 11, Supplementary figure 12, Supplementary figure 13, Supplementary figure 14, Supplementary figure 16, Supplementary figure 17, Supplementary figure 18]
